# Supplementary material for: Prioritization of Microorganisms Isolated from the Indian Ocean Sponge Scopalina hapalia Based on Metabolomic Diversity and Biological Activity for the Discovery of Natural Products
Source: Microorganisms. 2023 Mar 8;11(3):697. doi: 10.3390/microorganisms11030697 (PMC10057949; doi:10.3390/microorganisms11030697)
Supplement: Supplementary file 1 [file microorganisms-11-00697-s001.zip]

Archive with 1 entries (1 files):
- microorganisms-2251309-supplementary.pdf
